# Supplementary material for: Altitudinal Barrier to the Spread of an Invasive Species: Could the Pyrenean Chain Slow the Natural Spread of the Pinewood Nematode?
Source: PLoS One. 2015 Jul 29;10(7):e0134126. doi: 10.1371/journal.pone.0134126 (PMC4519352; doi:10.1371/journal.pone.0134126)
Supplement: S1 Table — (XLSX) [file pone.0134126.s003.xlsx]

## Sheet: mis en forme PO
		1	2	3	4	5	6	8	11	12	13	14	15	16	17	25	26	27	28	29	30	31	32	33	34	35	36
		Capmany	Tossa	Castellbell	Olvan	Bagaa	La Pobla	Castillonroy	Huesca 2	Jaca	Canfranc	St Martin	Falces	Beriain	Marcalain	Itziar	Irun	Etchalar	Sare	St Vincent	Orthez	Oloron	Vieuzos	Garros	FontRomeu	Prades	FontFroide
1	Capmany		NS	NS	NS	NS	NS	NS	NS	NS	NS	NS	NS	NS	NS	NS	*	NS	*	*	*	*	*	*	*	*	*
2	Tossa	0.0070		NS	NS	NS	NS	NS	NS	NS	NS	*	*	NS	NS	NS	*	NS	*	*	*	*	*	*	*	*	*
3	Castellbell	0.0165	0.0264		NS	NS	NS	NS	NS	NS	NS	NS	*	NS	NS	NS	*	NS	*	*	*	*	*	*	*	*	*
4	Olvan	0.0508	0.0492	0.0249		NS	NS	NS	NS	NS	NS	NS	*	NS	NS	NS	*	NS	*	*	*	*	*	*	*	*	*
5	Baga	0.0293	0.0388	0.0022	0.0297		NS	NS	NS	NS	NS	NS	NS	NS	NS	NS	*	NS	*	NS	*	*	*	*	*	*	NS
6	La Pobla	0.0219	0.0273	0.0053	0.0301	-0.0059		NS	NS	NS	NS	NS	*	NS	NS	NS	*	NS	*	*	*	*	*	*	*	*	NS
8	Castillonroy	0.0130	0.0233	0.0124	0.0351	0.0159	0.0211		NS	NS	NS	NS	NS	NS	NS	NS	*	NS	*	*	*	NS	*	*	*	*	*
11	Huesca 2	0.0035	0.0287	0.0050	0.0424	0.0013	0.0111	0.0080		NS	NS	NS	*	*	NS	NS	*	*	*	*	*	*	*	*	*	*	*
12	Jaca	0.0146	0.0302	0.0109	0.0500	0.0200	0.0223	0.0163	-0.0065		NS	NS	*	NS	NS	NS	*	*	*	*	*	*	*	*	*	*	*
13	Canfranc	0.0069	0.0349	0.0104	0.0559	0.0272	0.0101	0.0315	0.0103	0.0093		NS	NS	NS	NS	NS	*	NS	*	*	*	*	*	*	*	*	*
14	St Martin	0.0247	0.0562	0.0228	0.0426	-0.0007	-0.0049	0.0373	-0.0003	0.0233	0.0172		NS	NS	NS	NS	*	NS	*	*	*	*	*	*	*	*	*
15	Falces	0.0372	0.0614	0.0413	0.0675	0.0391	0.0339	0.0461	0.0293	0.0488	0.0251	0.0372		NS	NS	NS	NS	NS	*	*	*	*	*	*	*	*	*
16	Beriain	0.0600	0.0621	0.0368	0.0787	0.0441	0.0413	0.0918	0.0472	0.0446	0.0366	0.0459	0.0539		NS	NS	NS	NS	*	*	*	NS	*	NS	*	NS	NS
17	Marcalain	0.0630	0.0720	0.0193	0.0629	0.0213	0.0068	0.0735	0.0372	0.0541	0.0351	0.0228	0.0395	0.0024		NS	NS	NS	NS	NS	NS	NS	NS	NS	NS	NS	NS
25	Itziar	0.0947	0.1036	0.0542	0.0758	0.0463	0.0331	0.1007	0.0675	0.0890	0.0631	0.0468	0.0662	0.0760	0.0154		NS	NS	NS	NS	NS	NS	NS	NS	NS	NS	NS
26	Irun	0.1194	0.1412	0.0678	0.1076	0.0743	0.0633	0.1411	0.1089	0.1187	0.0914	0.0946	0.0962	0.0670	0.0045	0.0360		NS	NS	NS	NS	NS	NS	NS	NS	NS	NS
27	Etchalar	0.1200	0.1168	0.0412	0.0601	0.0436	0.0346	0.1211	0.0707	0.0907	0.0769	0.0609	0.0858	0.0651	0.0023	0.0343	0.0300		NS	NS	NS	NS	NS	NS	NS	NS	NS
28	Sare	0.1294	0.1236	0.0768	0.0968	0.0833	0.0631	0.1576	0.1167	0.1315	0.1038	0.0885	0.0978	0.0520	0.0133	0.0447	0.0226	0.0212		NS	NS	NS	NS	NS	NS	NS	NS
29	St Vincent	0.1233	0.1259	0.0744	0.0862	0.0746	0.0509	0.1375	0.1081	0.1193	0.0940	0.0855	0.0741	0.0521	0.0060	0.0347	0.0094	0.0255	-0.0077		NS	NS	NS	NS	NS	NS	NS
30	Orthez	0.1495	0.1352	0.0911	0.0974	0.0872	0.0672	0.1695	0.1271	0.1505	0.1268	0.0982	0.0999	0.0953	0.0429	0.0553	0.0520	0.0251	-0.0022	0.0087		NS	NS	NS	NS	NS	NS
31	Oloron	0.1328	0.1434	0.0769	0.0911	0.0898	0.0787	0.1538	0.1180	0.1354	0.1048	0.1173	0.0914	0.0917	0.0389	0.0571	0.0265	0.0264	0.0159	0.0096	0.0258		NS	NS	NS	NS	NS
32	Vieuzos	0.1487	0.1415	0.0892	0.0927	0.0984	0.0767	0.1640	0.1329	0.1383	0.1205	0.1093	0.1127	0.0846	0.0213	0.0537	0.0250	0.0319	0.0032	0.0042	0.0269	0.0181		NS	*	*	NS
33	Garros	0.1558	0.1470	0.0998	0.1138	0.1014	0.0757	0.1853	0.1360	0.1488	0.1203	0.1123	0.1027	0.0806	0.0466	0.0558	0.0407	0.0359	-0.0008	-0.0019	0.0015	0.0246	0.0303		NS	NS	NS
34	FontRomeu	0.0998	0.1013	0.0853	0.0835	0.0772	0.0675	0.1343	0.0918	0.0923	0.0936	0.0683	0.0820	0.0538	0.0458	0.0766	0.0798	0.0835	0.0350	0.0439	0.0556	0.0621	0.0529	0.0562		NS	NS
35	Prades	0.0758	0.0824	0.0467	0.0714	0.0443	0.0322	0.0970	0.0683	0.0768	0.0600	0.0498	0.0509	0.0212	0.0003	0.0405	0.0286	0.0332	0.0073	0.0041	0.0146	0.0316	0.0323	0.0184	0.0107		NS
36	FontFroide	0.1156	0.1201	0.0674	0.0829	0.0693	0.0525	0.1265	0.0890	0.0991	0.0797	0.0716	0.0691	0.0444	0.0006	0.0173	0.0175	0.0132	0.0107	-0.0020	0.0348	0.0170	0.0134	0.0223	0.0516	0.0169
