# Supplementary material for: Altitudinal Barrier to the Spread of an Invasive Species: Could the Pyrenean Chain Slow the Natural Spread of the Pinewood Nematode?
Source: PLoS One. 2015 Jul 29;10(7):e0134126. doi: 10.1371/journal.pone.0134126 (PMC4519352; doi:10.1371/journal.pone.0134126)
Supplement: S2 Table — The number of insects per tree was evaluated based on density of individuals trapped and the number of trees in the area surrounding the trap. For this calculation, we consider only localities for which traps were set during the same duration (4 months). Traps were set in dense and large pine plots approximating a cover of 100%. Assuming that 100% pine cover represents a number of 156000 trees/km2, we found a number of 4898 trees in a surface of radius of 100 m around the sampled sites (estimated area of attraction of the traps). We then report the number of individuals trapped to the number of trees estimated in the surface influenced by the traps. We found an average value of 0.027 insect per tree. Sensitivity analysis (see appendix 3) shows that variation of K has very low impact on model results. Subsequently, uncertainties on estimation of this parameter are not likely to affect strongly model results. (XLSX) [file pone.0134126.s004.xlsx]

## Sheet: Feuil1
Location	Nb.	Insect / tree
Olvan	38	0.007
Baga	19	0.003
La Pobla de S.	704	0.143
Camarassa	38	0.007
Huesca 1	258	0.052
Huesca 2	20	0.004
Jaca	192	0.039
Canfranc	247	0.050
Col St-Martin	10	0.002
Orthez	142	0.029
Oloron	16	0.003
Garros	115	0.023
Font-Romeu	20	0.004
Prades	19	0.004
Average	131.285	0.026
(*) Nb. refers to the number of individuals trapped.
