# Supplementary material for: Altitudinal Barrier to the Spread of an Invasive Species: Could the Pyrenean Chain Slow the Natural Spread of the Pinewood Nematode?
Source: PLoS One. 2015 Jul 29;10(7):e0134126. doi: 10.1371/journal.pone.0134126 (PMC4519352; doi:10.1371/journal.pone.0134126)
Supplement: S3 Table — Traps (Multifunnel and specific attractant volatile) were set in PWN free and PWN-infested pine stands (Pinus pinaster) in Portugal and Spain during July 2013. We counted specimens caught during 2 weeks of trapping. We estimated the population density as on average four times higher in PWN-infested areas than in PWN free areas (K i ≈ 4K 0). (XLSX) [file pone.0134126.s005.xlsx]

## Sheet: Feuil1
Location	Country	PNW present	Nb.	Long.	Lat.
Ourense	Spain	No	23	-7.54	42.01
Redondelo	Portugal	No	21	-7.55	41.71
Castro Daire	Portugal	Yes	77	-7.92	40.92
Coimbra	Portugal	Yes	91	-8.52	40.08
Tondela	Portugal	Yes	72	-8.09	40.49
Nb. refers to the number of individuals trapped, Long. and Lat. refer to the geographic coordinates
