# Supplementary material for: Altitudinal Barrier to the Spread of an Invasive Species: Could the Pyrenean Chain Slow the Natural Spread of the Pinewood Nematode?
Source: PLoS One. 2015 Jul 29;10(7):e0134126. doi: 10.1371/journal.pone.0134126 (PMC4519352; doi:10.1371/journal.pone.0134126)
Supplement: S4 Table — The model sensitivity to the main parameters (D, ε and K i) was assessed by varying the parameters’ value by +/- 10% from the baseline values previously given. The effect of these changes was quantified in terms of infested area (km2) and percentage of change compared to the baseline settings. Simulations were done from t = 1 to 20 years, and from 3 different starting points (P1: 41.68° N, -2.94° E; P2: 41.68° N, 0.81° E and P3: 41.68° N, 2.73° E) to assess a possible effect of the starting point on parameter’s sensitivity. Among the 3 parameters tested, variations in diffusion coefficient (D) involved the largest changes in area colonized. Others parameters were affected by less than 2%. (XLSX) [file pone.0134126.s006.xlsx]

## Sheet: Feuil1
	Starting point		P1	P2	P3
	Area colonized (Km2)		12556	23750	13089
	D (6.48 km2/year)	-10%	-11.23%	-7.31%	-8.01%
		+10%	9.82%	6.95%	7.59%
	Ɛ (2.17)	-10%	-0.12%	-0.22%	-0.12%
		+10%	0.12%	0.05%	0.19%
	K0(0.3 insect/tree)	-10%	-1.55%	-1.02	-0.95%
		+10%	1.16%	0.61%	0.78%
“Area colonized” represents the total area infested by infested-beetle populations using baseline values for the parameters at time t = 20 generations. Sites P1, P2 and P3 are the starting points used for the simulations. Values represent the percentage of change in the extent of colonized area (km2)
