# Supplementary material for: Altitudinal Barrier to the Spread of an Invasive Species: Could the Pyrenean Chain Slow the Natural Spread of the Pinewood Nematode?
Source: PLoS One. 2015 Jul 29;10(7):e0134126. doi: 10.1371/journal.pone.0134126 (PMC4519352; doi:10.1371/journal.pone.0134126)
Supplement: S5 Table — (TXT) [file pone.0134126.s007.txt]

Microsatellite data Monochamus galloprovincialis genepop format
Mon1
Mon23
Mon30
Mon42
Mon31
Mon35
Mon36
Mon44
Mon8
Mon17
Mon27
Mon41
Pop
Capmany,	146146	142144	236244	142146	150152	106108	196196	104104	192192	149153	122122	116118
Capmany,	146146	138144	244244	142146	148148	102108	196198	104104	196196	149149	126126	116118
Capmany,	146146	138142	244244	142142	148152	108108	196202	110110	192196	149149	124126	118120
Capmany,	146146	138142	236236	142144	148150	108108	200200	107110	196196	149149	124124	118120
Capmany,	122122	142142	236236	142146	148152	102108	200200	107107	196196	149149	124124	116118
Capmany,	146146	138142	236270	142146	148148	102108	196198	101107	192196	149151	122124	116120
Capmany,	122122	142142	246270	140144	148148	108108	196196	104107	192192	151153	124124	116120
Capmany,	146146	138142	236236	140144	148148	106106	198202	104107	192192	149149	122122	116120
Capmany,	146146	138138	236244	144146	148148	102108	198198	107110	192196	149149	122122	118120
Capmany,	122146	142142	236244	144144	148148	108108	196200	104107	192192	149149	124124	116120
Pop
Tossa,	122122	138142	236246	144146	148148	000000	000000	000000	192192	149149	124124	120122
Tossa,	122122	142142	236236	138142	148148	000000	000000	000000	192196	149153	124124	116120
Tossa,	122122	138142	236252	144144	148148	000000	196196	104104	192192	149149	124124	120120
Tossa,	146146	142144	236246	144144	148148	108108	196198	107107	192196	149151	000000	116118
Tossa,	146146	138138	236236	146146	148148	108108	196196	107107	192192	149149	122124	120120
Tossa,	146146	138142	236236	144144	000000	000000	000000	000000	192192	149151	122122	116118
Tossa,	000000	142144	236260	142144	000000	000000	000000	000000	192192	149149	124126	118118
Tossa,	122122	142142	236252	138144	000000	000000	000000	000000	192192	149151	122124	120120
Tossa,	146146	138142	236248	138144	148148	106108	196196	107110	192192	149149	124126	116120
Tossa,	146146	142144	236236	144146	148148	108108	196202	101104	196196	149151	124124	116118
Tossa,	122146	138142	236248	144146	148148	108108	196200	104107	192196	149149	124124	116118
Tossa,	122146	142144	236246	138144	148148	108108	200202	104107	196196	149151	124124	118118
Tossa,	122122	138144	236236	142144	150150	108108	196202	104107	196196	151151	124124	118120
Tossa,	146146	142142	236246	140142	148148	108108	200202	104104	192196	149149	124124	116120
Tossa,	122146	142142	236246	144144	148148	106108	198202	110110	192192	149149	124126	116120
Pop
Castellbell,	122122	138142	236242	140142	148148	108108	196198	107110	192192	149149	122122	116120
Castellbell,	146146	138142	236244	144144	150150	102102	196202	104107	196196	149153	124124	118120
Castellbell,	000000	142142	236236	140146	148148	108108	196198	107110	192192	149149	124124	118120
Castellbell,	146146	142142	236236	140146	148148	108108	196200	104107	192196	149153	124124	120120
Castellbell,	146146	142144	236246	138138	148150	106108	196200	104107	192196	149149	122124	116120
Castellbell,	000000	142142	246258	144144	148148	102106	196196	104104	192196	149151	122122	116120
Castellbell,	000000	138142	236248	144144	148148	102102	196198	104104	192196	149151	122124	116118
Castellbell,	000000	142142	236244	138140	148148	110110	198198	107107	192196	149151	124126	120120
Castellbell,	000000	142142	248258	144146	148150	102108	196198	104104	192192	149149	122122	116116
Castellbell,	000000	138142	240260	138140	148148	108108	196196	104107	192192	149151	122122	116118
Castellbell,	122146	142144	238246	144144	148148	108108	196200	101107	192196	149155	124124	118120
Castellbell,	146146	142142	236246	142146	148148	108108	196200	104110	192196	149149	124124	116120
Castellbell,	122146	142142	254264	144146	148148	102102	198200	104107	192196	149151	124124	118118
Castellbell,	122146	142144	236254	138138	148148	108108	196198	107107	192196	149153	122126	114120
Castellbell,	122122	142142	236236	138142	148148	108108	198200	110110	192192	149155	122122	118120
Castellbell,	146146	142144	240244	138146	148148	102108	196196	101110	192196	149153	122122	116120
Castellbell,	000000	142144	236260	144146	148148	108108	198198	107107	196196	149151	000000	116118
Castellbell,	122146	142144	236236	140142	148150	106106	198198	110110	192192	149149	000000	118120
Castellbell,	122122	142142	236236	140142	148148	108108	196198	104110	192196	149149	122122	116120
Castellbell,	122122	142142	236236	138142	148148	108108	196200	107107	192196	153155	122124	120120
Castellbell,	146146	144144	248248	144144	148148	102108	198198	110113	192192	149149	000000	116118
Castellbell,	146146	138142	242242	142144	148154	108108	196196	101107	192196	151151	122124	118118
Castellbell,	146146	142144	260260	142142	148148	102106	196196	107107	192192	149149	122122	120120
Castellbell,	000000	142142	246256	140142	148148	106108	196200	104104	192196	149151	124124	116120
Castellbell,	122122	138142	236260	138138	148148	108108	196196	104107	196196	151153	122122	118120
Castellbell,	122122	138142	236260	144144	148150	102102	196198	107107	192196	149155	122122	118120
Castellbell,	122146	142142	244246	140146	148148	102108	198200	101104	192192	149151	122122	114118
Castellbell,	122122	142142	236236	142144	148148	106110	198202	104107	192196	151153	122122	116120
Castellbell,	146146	142142	236240	138144	148148	102108	196196	104107	196196	149153	122122	118120
Castellbell,	146146	142142	246246	142144	148148	102106	198198	107110	192196	151155	124124	120120
Pop
Olvan,	146146	142144	236236	138144	148148	102108	196200	104107	192192	149151	122122	118120
Olvan,	146146	142142	236256	138142	148150	108110	196196	101104	192196	151153	122124	120120
Olvan,	000000	142142	236246	144146	148152	112112	196196	104104	192196	149149	122122	120120
Olvan,	122146	138144	236236	140144	148148	108108	196204	107110	192192	149151	122124	118120
Olvan,	000000	142142	236260	142142	148152	106108	196196	104107	192192	149153	122122	120120
Olvan,	146146	142142	236240	142142	148148	106108	196196	104104	192196	149155	122124	116116
Olvan,	122122	138142	236236	142144	148148	102108	196198	104104	192196	149153	122122	118120
Olvan,	146146	138142	236236	138138	148148	102102	196198	104107	192192	151155	122126	120120
Olvan,	122146	142142	246246	142142	148148	108108	196198	101107	192192	149149	122124	116122
Olvan,	146146	142142	236246	144144	148148	108108	196200	104110	192196	149151	122122	120120
Olvan,	146146	142142	236236	142146	148148	106108	196198	104107	192192	149149	122124	118120
Olvan,	146146	142142	236236	144144	148148	108108	196198	104104	192192	149151	122122	120120
Olvan,	122146	142142	236236	142144	148148	106106	196196	104107	192192	149151	000000	118120
Olvan,	146146	138144	236246	142144	148150	102102	196198	101104	192196	153153	000000	120120
Olvan,	146146	138142	236236	142144	148148	106106	196196	104107	192192	149153	124124	120120
Olvan,	122146	138142	236236	144144	148152	108108	196198	104107	196196	149153	122122	120120
Olvan,	122146	138142	236236	138140	148148	106108	196196	104110	192196	149153	000000	118120
Olvan,	146146	142142	236236	140144	148150	106108	196198	104116	192192	149149	122126	120120
Pop
Baga,	146146	138142	236244	140144	148148	102106	196196	101107	192192	149151	122124	116120
Baga,	000000	142142	236236	138144	148154	106108	196198	101104	192196	149151	124126	118120
Baga,	122146	142142	236262	138142	148148	102108	196200	107107	192192	149149	000000	118120
Baga,	146146	138144	236244	144146	148148	108108	198200	104107	192196	149151	000000	120120
Baga,	122122	142142	236246	138138	148148	108108	196196	107110	192192	149149	000000	118120
Baga,	146146	138142	236246	140144	148148	106106	196198	107110	196196	149149	126126	120120
Baga,	146146	142144	236248	142142	148148	108108	196196	107107	192192	149151	122124	114116
Baga,	146146	142142	248248	140142	148150	102102	196196	110110	192192	149153	122122	118120
Baga,	122122	142144	236260	140144	148148	102108	196198	101104	192192	149149	122124	118120
Baga,	146146	142142	236254	142144	148148	102102	196196	104107	192192	149149	122122	116116
Baga,	122146	142144	236262	142144	148150	102108	196198	104107	192192	149153	124124	120120
Baga,	000000	142142	236238	142144	148148	102108	196200	107107	196196	149155	122122	116120
Baga,	000000	138142	236272	138138	148148	108110	196198	107107	192192	149149	122124	116116
Baga,	146146	142142	244246	138140	148148	102102	196196	104107	192192	149153	124124	118120
Baga,	146146	142144	236236	142142	148148	102102	196198	107107	192192	149153	124124	116118
Baga,	146146	142142	236236	138144	148150	106110	198198	107110	192192	149149	122122	116120
Baga,	146146	142142	236248	140144	148148	106108	198198	107107	192192	149151	122122	116116
Baga,	000000	142142	236238	144146	148148	102102	196196	104104	192196	149155	124124	116118
Pop
LaPobladeS,	146146	138142	236236	142144	148148	110114	194198	107122	192192	149149	124124	118120
LaPobladeS,	146146	142142	236258	144146	148148	108110	196196	107107	192196	149153	124124	116116
LaPobladeS,	122146	142142	236236	144148	148148	102106	198198	107110	192192	151153	122122	120120
LaPobladeS,	122122	142142	236246	142148	148148	106108	196196	104107	192192	149153	124124	116118
LaPobladeS,	146146	138144	236246	142144	148148	106106	196198	104107	192192	149151	124126	116116
LaPobladeS,	000000	142144	236236	144152	148148	102106	196202	107107	192192	149151	126126	116120
LaPobladeS,	146146	142142	236246	140142	148148	102108	196198	101107	192192	151155	124126	116120
LaPobladeS,	122122	142142	246246	142142	148150	108108	196202	107110	192196	149149	122124	116120
LaPobladeS,	122146	138142	236236	144144	150150	102108	196198	104110	196196	149149	000000	116120
LaPobladeS,	146146	142144	262262	138144	148150	106106	198198	107107	192192	149149	122122	116120
LaPobladeS,	122122	142144	236262	138138	148148	106108	198204	104104	192196	149149	122124	118120
LaPobladeS,	146146	142142	244250	146146	148150	106110	196198	107107	192192	149149	000000	118120
LaPobladeS,	000000	138142	236248	138144	148150	102102	196202	104110	196196	149149	000000	118120
LaPobladeS,	146146	142142	236236	140148	148148	106108	198198	107107	192192	149153	124124	120120
LaPobladeS,	146146	138142	236240	142146	148148	106110	196198	104107	192192	149151	124130	120120
LaPobladeS,	146146	144144	252262	138142	148148	108108	000000	107107	192192	149151	130130	116116
LaPobladeS,	000000	142142	236236	140148	148150	102108	196198	110110	192192	149153	122122	116120
LaPobladeS,	000000	142144	236250	142144	148150	102108	196196	104104	192192	149151	122124	116120
Pop
Camarassa,	122122	142142	236236	144144	148148	102118	196196	104104	192196	149153	122124	120120
Camarassa,	122122	142142	236246	144146	148148	106110	198198	104107	196196	149151	122124	116120
Camarassa,	146146	142142	236236	138140	148148	102108	196198	104110	196196	149149	126126	118120
Camarassa,	146146	138142	236236	142144	148148	102110	196196	110110	192192	149153	124124	116120
Camarassa,	146146	138138	236246	144144	148148	102108	196196	101104	192192	151151	122122	120120
Camarassa,	146146	142142	246246	140142	148148	102102	196198	101107	196196	149149	124124	116118
Pop
Castillonroy,	146146	142144	236260	138146	148148	108108	196196	104107	192196	149149	122122	116120
Castillonroy,	146146	138142	236244	140142	148150	102108	196196	107107	192196	149149	124124	116116
Castillonroy,	000000	142142	236246	142144	148148	108108	196196	104104	192196	149149	122122	118120
Castillonroy,	146146	142144	236248	144144	148148	106108	196196	107107	192192	149149	122122	116120
Castillonroy,	146146	142142	236260	140140	148148	108108	196196	107107	192192	149149	000000	118120
Castillonroy,	122146	138138	236244	138138	148148	108108	198202	110110	192196	149153	124124	116120
Castillonroy,	000000	142144	236246	144146	148148	108108	196196	110110	192192	151157	000000	118120
Castillonroy,	122146	142144	238244	142146	148150	106108	196196	101107	192192	149149	122122	116118
Castillonroy,	122122	142142	236266	140142	148148	108108	200204	107110	192196	149153	124124	116120
Castillonroy,	122122	142142	236236	138142	148148	102108	196196	104104	192192	149149	122126	118120
Pop
Torla,	146146	138146	236240	146146	148148	102108	196200	104104	192196	149149	000000	118120
Pop
Huesca1,	122146	138142	244244	144144	148148	106108	196196	104104	192192	149155	000000	118120
Huesca1,	146146	142142	236240	144146	148148	108108	196196	107107	192192	149163	122122	116120
Huesca1,	146146	142142	236236	140146	148148	108108	196196	104104	192196	149149	122122	116120
Huesca1,	146146	138138	258260	144146	000000	108108	000000	107107	192192	149153	122122	118120
Huesca1,	146146	142144	246246	140146	148148	108108	198198	107110	192192	149149	124124	120120
Huesca1,	122122	138142	236240	138142	148148	108108	000000	107110	192192	149149	122122	116120
Huesca1,	146146	142142	236260	138142	150150	108108	198198	104107	192192	149149	122126	116120
Pop
Huesca2,	122122	142142	242260	144144	148148	108108	196198	110110	192192	149149	122122	118118
Huesca2,	146146	142142	236244	144144	148148	108108	198200	104107	192196	149153	120120	116120
Huesca2,	000000	142142	242260	138138	148150	108110	200200	107110	192192	149149	126126	116120
Huesca2,	146146	142142	236246	138138	148148	108108	196196	104113	192196	149151	122122	116118
Huesca2,	146146	142144	236244	142146	148148	102108	196196	107110	192192	149149	122122	116118
Huesca2,	146146	142144	236246	142144	148148	102102	196198	104104	192192	149153	122122	116120
Huesca2,	146146	142142	236242	144144	148148	102110	196196	107107	192192	149153	122122	118120
Huesca2,	146146	142142	244246	138140	148148	108108	196196	107107	192192	149149	122122	118118
Huesca2,	122146	138142	236248	142144	148148	108108	198198	104104	192196	149153	124124	116116
Huesca2,	122146	138142	236244	138146	148148	108108	196196	095107	192192	149157	122124	116120
Huesca2,	146146	138142	244250	138138	148148	108108	198202	110110	196196	149149	124124	116118
Huesca2,	146146	142144	236236	146146	148148	108108	196204	104110	192192	149153	120124	120120
Huesca2,	146146	142144	236236	142144	148150	108108	198202	107107	192196	149153	122122	116120
Huesca2,	146146	138142	244246	138142	148148	102106	196196	104107	192196	149149	124124	118120
Huesca2,	146146	142144	242252	140144	148148	108108	196204	104104	196196	149149	122122	116116
Huesca2,	000000	138142	236252	140140	148148	102106	198198	104107	196196	149155	124124	116118
Huesca2,	000000	138142	246246	144146	148150	102102	196202	101107	192196	149149	000000	116116
Huesca2,	146146	142142	236236	138142	148148	102102	196200	104110	192192	149153	124124	116120
Pop
Jaca,	146146	138138	242242	138140	148148	108108	196198	110110	192196	149149	122122	118118
Jaca,	122122	142142	236246	138144	148148	108108	196196	107107	192196	151153	122124	116116
Jaca,	146146	138142	258262	138138	148148	108108	198200	107110	196196	149149	122122	116120
Jaca,	146146	142142	236248	148148	148148	102108	196198	107110	192196	149153	122122	116118
Jaca,	146146	142142	236256	144144	148150	102108	200200	101110	196196	149155	122124	118118
Jaca,	146146	142142	236236	144146	148148	108108	196198	104107	192192	149153	122124	118120
Jaca,	000000	000000	236252	000000	148148	086106	196198	107110	192196	149149	126126	118120
Jaca,	146146	142142	262262	138142	148148	108108	198204	104107	192192	149149	122122	116120
Jaca,	000000	000000	236236	000000	148148	108108	196196	104110	192196	149149	124124	116120
Jaca,	146146	138142	236258	144144	148148	108108	196198	107107	192192	149149	124124	118120
Jaca,	146146	142144	236260	138146	148150	108108	198198	110113	192192	149155	126126	116120
Jaca,	146146	134144	236236	140146	148148	102108	198198	095110	192192	149149	126126	116120
Jaca,	122146	138142	236236	144146	148148	106114	196198	107107	196196	149153	000000	118118
Jaca,	146146	142142	236236	138138	148148	106106	196198	104110	192196	149153	000000	116118
Jaca,	146146	138142	260260	142142	148148	106108	196196	104107	192196	149153	124124	118118
Jaca,	122146	142142	240242	138144	148148	102108	196196	104104	192196	149153	122122	116120
Jaca,	146146	142144	236244	138144	148148	108108	196196	110110	192196	149149	124124	118120
Jaca,	146146	142144	236236	146148	148148	106108	196198	104107	192196	149149	126126	118120
Pop
Canfranc,	146146	142158	236236	140144	148150	108114	196200	107110	196196	149149	122122	116118
Canfranc,	122122	142144	244260	138140	148148	108108	198198	104107	192196	149149	122124	116120
Canfranc,	122146	138142	248248	140142	148148	108108	196196	110110	192196	149153	122122	118118
Canfranc,	122122	142142	236252	142144	148148	108108	198204	107110	196196	149151	120124	116118
Canfranc,	000000	142156	248252	144144	148148	106110	198198	104110	196196	149153	126126	116116
Canfranc,	146146	138142	236244	142146	148148	106108	198200	104104	192196	149157	120124	120120
Canfranc,	000000	138142	236258	144144	148148	102112	198204	104110	192192	149149	000000	116120
Canfranc,	146146	144144	236248	142144	148150	108110	196198	101104	192192	153155	124124	116116
Canfranc,	146146	142146	236236	142146	148152	108108	196198	107107	192196	149149	122122	116116
Canfranc,	146146	142142	236248	142144	148150	102108	198198	107107	192196	149149	126126	116120
Canfranc,	146146	138142	236236	140148	148148	106108	196196	107107	192192	149149	126126	116120
Canfranc,	146146	142142	266268	144146	148148	108112	196198	095107	192196	149149	122122	116116
Canfranc,	000000	138142	246246	140144	148150	106108	196198	104110	192196	149153	122122	120120
Canfranc,	000000	142158	236252	142144	148150	106106	196198	104104	192196	149149	000000	120120
Canfranc,	146146	138142	236266	138144	148148	102110	196198	107107	196196	149153	000000	116116
Canfranc,	146146	134142	236248	144148	148148	102108	198198	104107	196196	149151	124124	116120
Canfranc,	146146	138142	236244	138144	148148	108108	198198	104107	192192	153157	000000	118120
Pop
ColStMartin,	000000	142162	236236	138144	148150	108110	198198	101113	192192	149149	122122	120120
ColStMartin,	146146	138142	252262	140144	148148	102102	198198	107110	192192	149153	124124	116120
ColStMartin,	146146	138142	236236	144146	148148	102102	196198	104107	192192	149155	126126	116116
ColStMartin,	146146	138142	236236	140144	148148	106110	198200	104110	192192	149151	124124	116116
ColStMartin,	146146	138142	244268	138140	148148	108108	196198	104107	192196	149153	122126	116116
ColStMartin,	146146	142142	236258	138146	148148	102102	198200	104110	192192	149151	124126	116118
ColStMartin,	146146	142142	236264	142142	148148	106106	196196	104110	192196	149153	122122	120120
ColStMartin,	146146	142144	236244	140142	148150	106108	196196	104107	192196	149149	122122	116120
ColStMartin,	146146	138142	236262	138142	148150	102108	196196	104113	192192	149151	124124	116116
ColStMartin,	146146	142144	246246	140142	148148	106108	196196	107107	192192	149153	124124	116116
Pop
Falces,	122122	138138	244244	140142	148148	108110	196198	107107	196196	149149	120124	118120
Falces,	122146	142142	244256	000000	148148	102108	196196	104104	192192	149149	120122	116120
Falces,	146146	142142	258258	144146	148148	110110	198200	104104	192192	149153	120124	120120
Falces,	146146	142144	244258	144146	148148	108108	198200	107113	192192	149151	120120	120120
Falces,	000000	142142	244260	140140	148148	106108	198198	104110	000000	149149	116120	116120
Falces,	146146	138138	236244	138140	148148	108108	198200	107107	000000	149149	116116	116116
Falces,	146146	142144	236258	152156	148148	102108	196198	104107	192192	149149	116120	116120
Falces,	122146	142142	236260	144144	148148	102112	196200	107107	192192	149149	116118	116118
Falces,	146146	142144	236248	144148	148148	102110	196204	104107	192192	149153	120120	120120
Falces,	000000	142144	248260	142144	148148	108108	196196	104107	192192	149149	116120	116120
Falces,	146146	138142	236246	144144	148148	102108	196198	107107	192196	149153	120120	120120
Falces,	146146	142144	236246	140144	148148	108110	196198	104104	192192	149149	118120	118120
Falces,	146146	142142	236236	144144	148150	108108	196200	104104	000000	149149	000000	120120
Falces,	146146	138142	236236	138144	148150	102102	198198	107107	000000	149157	116120	116120
Falces,	146146	134138	244244	144144	148148	000000	198204	101101	192192	149153	122122	116118
Pop
Beriain,	122122	142142	236236	144146	148148	108108	196198	104107	192192	149151	122122	118120
Beriain,	146146	142142	236236	140140	148148	106108	198198	104104	192192	149149	122124	116120
Beriain,	146146	142142	248248	140140	148148	108108	196198	107107	192192	149153	122124	120120
Beriain,	146146	138142	248248	138144	148148	102108	198198	107107	192192	149155	122124	120120
Beriain,	146146	142142	236248	138144	148148	108110	198198	104104	192196	149149	122122	118118
Beriain,	122122	138142	248248	138146	148148	108108	198198	107107	192192	149153	122124	116120
Beriain,	146146	138142	236236	140144	148148	102102	196198	104110	192192	149151	124124	118120
Beriain,	122146	138142	236236	144146	148148	102108	196198	104107	192196	149153	124124	116120
Beriain,	146146	138142	248248	138146	148148	108110	198198	104107	192192	149149	124124	116120
Beriain,	146146	142142	248248	138144	148148	106110	198198	101104	196196	149149	124124	118120
Pop
Marcalain,	122146	142144	244258	140140	148148	108116	198200	107107	192192	149151	122122	118120
Marcalain,	000000	142142	236236	144144	148148	102110	198198	107107	192192	149151	122124	118120
Marcalain,	000000	142142	236248	138138	148150	102102	196198	104116	192192	151151	124124	116120
Marcalain,	146146	142144	236240	140140	148148	108108	198198	104107	192192	149153	122122	116118
Marcalain,	146146	144144	236236	138140	148148	102110	196198	107116	192196	149149	122122	116120
Marcalain,	146146	142142	236236	144146	148148	108118	196198	104107	192192	153153	122122	120120
Marcalain,	000000	142144	000000	142144	148148	108110	198198	107113	192196	149149	124124	116120
Marcalain,	122146	142142	248248	140140	148148	102106	198198	095104	192192	149151	124124	116116
Marcalain,	000000	142142	246246	138138	148148	102106	198202	104107	192192	149149	122122	118120
Marcalain,	146146	142142	236236	144146	148148	106108	198202	104107	192192	149149	124128	120120
Pop
Iruzun,	000000	142144	248248	144144	148150	102102	198200	101116	192196	149151	122124	120120
Pop
Lekunberri,	146146	142142	236236	140144	148148	102110	198198	104107	192192	151151	122122	120120
Lekunberri,	146146	142144	236236	138146	148150	110110	196198	107107	192192	149151	120124	120120
Pop
Ona,	146146	144144	236236	142144	148150	108108	196198	104104	192192	151155	122122	116116
Ona,	146146	142144	236244	140142	148148	102108	196198	104104	192192	149149	126126	116118
Ona,	122146	142144	236258	144144	148150	106116	198198	107107	192192	149149	122122	116116
Ona,	122146	142144	238248	140142	148148	102116	196198	104107	192192	149151	122122	116120
Ona,	146146	142142	236236	140140	148148	108110	196198	107110	192192	149149	122126	118120
Ona,	122122	142144	236262	140144	148148	108108	196200	104104	192192	149151	122126	116120
Ona,	122146	142142	236236	138140	148148	106110	196196	104104	192192	149153	124124	116120
Ona,	146146	134144	242242	142148	148148	102110	196196	104104	192192	149149	122126	116116
Ona,	122146	142142	242246	140140	148150	108108	196196	104104	192192	149151	122122	118120
Pop
Espejo,	146146	144144	246246	142144	148150	116116	196198	104104	192192	149157	122122	116118
Espejo,	122146	142144	244244	146148	148148	108108	196196	104107	192192	153155	122122	116120
Espejo,	122146	142142	236236	140146	148148	108116	196196	101104	192192	149149	122122	116118
Pop
Vitoria,	146146	142142	236236	138144	148148	106116	196196	107110	192192	149149	000000	116120
Vitoria,	146146	142142	238250	140142	148148	106116	196196	107107	192192	149149	122122	116120
Vitoria,	146146	142142	236236	144148	148148	116116	198198	107107	192192	149151	126126	116118
Vitoria,	146146	142142	238242	146146	148148	116116	196196	104107	192192	149149	126126	116120
Vitoria,	000000	142142	236236	142142	148148	112112	196198	107110	192192	149149	124126	116120
Vitoria,	146146	142142	238238	140142	148148	116116	196198	104116	192192	149149	124124	118120
Vitoria,	146146	142144	238238	144146	148150	106116	196198	104104	192192	149151	122126	118120
Pop
Aramayona,	146146	142144	236236	146146	148148	108110	196196	107110	192192	149149	124124	120120
Aramayona,	122146	142142	260260	142146	148148	108110	200200	104107	192192	149149	124124	116120
Aramayona,	000000	142144	000000	142142	148148	108108	196196	107110	192192	149149	122122	118120
Aramayona,	146146	142142	244244	140146	148148	110110	000000	104104	192192	149151	000000	116120
Aramayona,	146146	142142	236238	140142	148148	108108	000000	107110	192192	149149	000000	118120
Pop
VillanuevadeM,	122146	142144	236236	138144	148150	116116	196200	104104	192192	149149	126126	120120
VillanuevadeM,	146146	142142	236242	144146	148148	110110	198198	095107	192192	149149	124126	120120
VillanuevadeM,	122122	142142	250260	146146	148148	102102	196200	107107	192192	149149	122122	116120
VillanuevadeM,	146146	142142	246262	140144	148148	110110	196200	104107	192192	149149	126126	116116
VillanuevadeM,	146146	142144	236242	144144	148148	106116	200200	104107	192192	149149	124126	116118
Pop
Itziar,	000000	142142	236238	140144	148148	110110	196198	104113	192192	149149	124124	116118
Itziar,	000000	142144	236236	140140	146148	110116	198198	104107	192196	149149	122122	116120
Itziar,	000000	142142	236236	146146	148148	102110	196198	113113	192192	149149	122122	116120
Itziar,	000000	142142	248260	146148	148148	102116	196200	107107	192192	149149	000000	116120
Itziar,	000000	142142	236250	146146	148148	108116	196198	104104	192192	149151	122124	120120
Itziar,	146146	144144	236236	138144	148150	106116	198198	104104	192192	149153	122124	116118
Itziar,	146146	142142	236236	146146	148150	110116	198198	107107	192192	151151	122122	116118
Itziar,	146146	144144	236236	142144	148150	110116	196198	104104	192196	149149	126126	116120
Itziar,	122146	142142	236236	142144	148150	102110	196198	104107	192192	149149	000000	120120
Itziar,	000000	142144	236236	140148	148148	110110	196196	104113	192192	149149	000000	116120
Itziar,	146146	142142	238238	140142	148148	102116	198198	104104	192192	149149	122122	120120
Itziar,	000000	142144	236236	144146	000000	000000	000000	000000	192196	149149	122122	118120
Itziar,	146146	142144	236250	144144	148148	102116	196198	110116	192192	149153	000000	118120
Itziar,	000000	142142	236236	000000	148148	102110	198198	107107	192192	149151	000000	118120
Pop
Irun,	146146	142142	236236	140144	148148	102110	198200	104107	192196	149149	122124	118120
Irun,	146146	142144	236236	138138	148150	102110	198198	107107	192192	149153	122124	118120
Irun,	000000	142144	236236	142142	148150	102112	198198	104107	192196	149153	126126	118120
Irun,	000000	144144	236244	138144	148148	102112	196198	107107	192192	149151	122122	120120
Irun,	122146	142142	244244	140146	148148	110112	198198	101113	192192	149151	126126	118120
Irun,	000000	142142	236236	140140	000000	112116	198198	107107	192196	149149	000000	120120
Irun,	146146	142144	236236	138140	148150	102108	198198	104104	192192	149151	122122	120120
Irun,	000000	142142	236244	144146	148148	102114	198198	101107	192196	149149	122122	120120
Irun,	122122	142142	238238	140144	000000	108116	198198	104107	192192	149153	122122	118120
Irun,	146146	142142	236236	144146	148148	106110	198198	107113	192192	149151	122122	120120
Irun,	146146	142142	236236	138138	148148	102112	198198	113113	192192	149149	122122	118120
Irun,	000000	142142	236236	140140	000000	102102	196198	107107	192192	149149	122122	120120
Irun,	000000	142142	236236	140140	148148	102102	198198	101107	192192	149149	122122	118120
Irun,	000000	142142	236236	140140	148148	102102	198200	104107	192192	149149	122124	118120
Irun,	122122	142144	236236	140140	148150	106106	198200	107113	192192	151151	124124	118120
Irun,	000000	142142	236236	138140	146148	102116	198198	107116	192196	149151	122124	120120
Irun,	146146	142142	238238	142144	148148	108112	198198	104110	192192	149151	124124	118120
Irun,	146146	142142	236236	138144	148150	102108	198198	104113	192192	149149	122124	116120
Pop
Etchalar,	000000	142142	248248	142144	148148	106110	198198	104104	192192	149149	122122	120120
Etchalar,	000000	142144	236236	138140	148148	110112	196200	107107	192192	151151	122122	120120
Etchalar,	000000	142142	236236	144144	148148	102110	198200	113113	192192	149149	122124	120120
Etchalar,	146146	142142	236236	138138	148150	106106	198198	104104	192196	000000	000000	000000
Etchalar,	122122	142142	236236	138144	148148	102106	198198	104107	192196	149149	122122	116120
Etchalar,	146146	142144	236248	138138	148150	102110	198198	104113	192196	153155	122124	120120
Etchalar,	000000	142142	000000	000000	148148	102108	000000	000000	192192	149149	000000	116118
Etchalar,	146146	142142	244244	138144	148150	102106	198198	104107	192196	151151	122124	118118
Etchalar,	000000	142142	236236	146146	148150	102106	196196	107107	192192	149149	122122	120120
Etchalar,	122122	142142	236236	138138	148148	102112	196196	104104	192192	151151	122122	120120
Etchalar,	146146	142142	236236	144146	148148	102102	198198	107107	192192	149149	122124	120120
Etchalar,	000000	000000	236236	000000	148148	108110	000000	104107	192192	000000	000000	000000
Pop
Sare,	146146	142142	236236	138146	148148	108110	198198	104104	192192	151151	124124	120120
Sare,	122146	142144	236236	144146	148148	102110	198198	107107	192196	149149	122122	120120
Sare,	122122	142144	248248	140140	148148	106110	198198	104107	192196	149149	122122	120120
Sare,	122146	142142	248248	138138	148148	112112	198200	107110	192192	149151	122124	120120
Sare,	146146	142142	236236	138144	148150	102118	198200	104107	192192	151151	122124	120120
Sare,	146146	142142	236238	144146	000000	102110	198200	107107	192192	149149	122122	120120
Sare,	122122	142144	236236	140140	148148	108116	198200	107107	192192	149149	124124	120120
Sare,	146146	142142	236236	140144	148150	110110	198200	104107	192192	149151	122124	118120
Sare,	122122	142142	236236	144144	148148	110112	198198	104104	192192	151151	122122	120120
Sare,	122146	142142	236236	142146	148148	112112	198198	104107	192192	149151	124124	120120
Sare,	146146	142142	236236	140146	148150	110118	198198	104107	192192	149151	122124	118118
Sare,	000000	142142	236244	140144	000000	102110	196198	000000	192196	149149	122122	120120
Sare,	000000	144144	236236	140144	148148	110112	198198	107107	192192	149149	124124	120120
Sare,	146146	142142	236236	140146	148150	102106	198198	104104	192192	151151	124124	120120
Sare,	146146	142144	236248	144146	148150	110110	198198	104107	192192	151153	122122	120120
Sare,	000000	134142	236236	138146	148148	110112	198200	104116	192192	149151	124124	120120
Sare,	146146	142142	244244	138138	148150	108108	198198	104104	192192	149151	124126	120120
Sare,	146146	142144	236244	140144	148150	102112	196200	107107	192192	149149	124124	120120
Pop
StVincent,	122146	142142	236236	140144	148148	108110	198200	107107	192192	149149	122122	118120
StVincent,	000000	142144	248248	144144	148150	110110	198200	107107	192192	149151	124126	120120
StVincent,	146146	142144	236236	140146	148150	108110	198198	104107	192192	149149	122122	120120
StVincent,	000000	142142	236236	146146	148150	110110	198202	104107	192192	149151	122124	118120
StVincent,	000000	142144	236244	146146	000000	000000	000000	000000	192192	149149	000000	120120
StVincent,	146146	142142	236236	146146	148150	108112	198198	107107	192192	149153	122122	120120
StVincent,	000000	142142	236244	144144	148150	102108	198198	107107	192192	151153	122122	120120
StVincent,	122146	142142	236236	140140	148148	102112	196198	107110	192192	149151	122124	120120
StVincent,	146146	142142	248248	140144	000000	106110	198198	104104	192192	149149	122124	120120
StVincent,	122146	142142	236236	140142	148148	106112	198198	104107	192192	149153	124124	118120
StVincent,	146146	142142	236236	140146	148148	102102	198198	104104	192192	149151	124124	120120
StVincent,	146146	142144	238248	144144	146148	106112	196198	104107	192192	149149	122122	120120
StVincent,	000000	142142	236236	138138	148150	106106	196198	104104	192192	149149	124124	120120
StVincent,	000000	142144	236260	000000	148148	110110	198198	104107	192192	149149	000000	116120
StVincent,	146146	142142	236244	138140	148148	102114	198198	104113	192192	153155	126126	120120
StVincent,	146146	144144	236236	140144	148148	108108	196198	107107	192192	149153	122124	118120
StVincent,	146146	142142	236236	144144	148148	118118	198200	107107	192192	149149	122122	120120
StVincent,	146146	142142	236236	138140	148148	108114	198200	104107	192192	149151	122124	120120
Pop
Orthez,	000000	142142	236236	146146	148148	110112	200200	104113	192192	151151	120124	120120
Orthez,	000000	142142	236236	140144	148150	102110	198198	107107	192192	151155	126126	120120
Orthez,	146146	142142	236236	142146	148148	102110	196196	104107	192192	149149	124124	118120
Orthez,	122122	142142	236236	144144	148148	106106	200200	107107	192192	149149	120122	120120
Orthez,	146146	142142	236236	142144	148148	102102	198198	104104	192192	149151	122124	120120
Orthez,	000000	142144	236236	138140	148150	102110	196198	107107	192192	149151	124124	120120
Orthez,	146146	142142	248248	144144	148148	110110	198198	104107	192192	149151	124124	120120
Orthez,	146146	142144	236236	138146	148150	110110	196198	104104	192192	153153	124126	120120
Orthez,	000000	142142	236236	138140	148150	110118	198198	104107	192192	149149	126126	120120
Orthez,	146146	142142	244244	144144	148148	102112	198198	104113	192192	151153	122122	118120
Orthez,	146146	142142	236236	138146	148150	102110	200200	101107	192192	149149	124124	120120
Orthez,	000000	000000	236236	000000	148148	000000	000000	000000	192192	149151	000000	120120
Orthez,	122122	142142	236236	140140	148148	110110	196200	104107	192192	149153	124124	120120
Orthez,	146146	142142	236236	144144	148148	110112	198198	104104	192192	149153	124124	120120
Orthez,	000000	142144	248248	144144	148150	110112	198200	107107	192192	149153	122124	120120
Orthez,	146146	142142	236236	146146	148148	110112	198200	104107	192192	149151	124124	118120
Orthez,	146146	142142	236236	140140	148148	106112	198200	098104	192192	151151	124124	120120
Orthez,	146146	142144	236236	144144	150150	102102	198198	107107	192192	149151	000000	120120
Pop
Oloron,	146146	142142	236236	144144	146150	106112	198200	107107	192196	149153	122126	120120
Oloron,	000000	142142	236236	140140	148148	110110	198200	107107	192192	149149	122124	120120
Oloron,	146146	142142	236236	144144	148148	102112	196200	107107	192192	149153	126126	120120
Oloron,	000000	142142	236236	144144	148148	108110	198200	104107	192196	149151	124124	120120
Oloron,	146146	142142	236238	140146	148148	110116	196198	107113	192192	149149	122122	120120
Oloron,	000000	142144	236244	146146	146150	102112	196198	104104	192196	149149	122122	120120
Oloron,	146146	142144	236236	144144	148148	110112	198200	104104	192196	149151	122122	120120
Oloron,	000000	142144	236248	146146	148148	108110	198200	104107	192196	151153	124124	120120
Oloron,	000000	000000	236236	000000	148150	000000	000000	000000	192192	149149	122122	118120
Oloron,	146146	142142	236244	144144	148148	102102	198198	101104	192200	149151	122122	120120
Oloron,	146146	142144	236236	144146	148148	110112	200200	098107	192192	149149	122122	120120
Oloron,	000000	142142	238238	144146	148148	110112	198200	104107	192192	149151	122124	120120
Oloron,	000000	142144	236236	138144	148148	112114	198198	101104	192192	149149	122122	120120
Oloron,	146146	142142	248248	138138	148148	102102	198198	107107	192192	149149	122122	120120
Oloron,	000000	142142	236236	140144	148148	112114	198200	107113	192192	149151	122122	120120
Oloron,	146146	142142	244244	138144	148148	112112	198198	104107	192192	149151	122126	120120
Pop
Vieuzos,	122122	142142	238238	140144	148148	112118	198198	104107	192192	151151	000000	120120
Vieuzos,	146146	142142	244244	140146	148148	106108	200200	104107	192192	149151	122122	120120
Vieuzos,	000000	142142	236238	138146	148148	106106	198198	104104	192192	149149	122122	120120
Vieuzos,	146146	142142	236236	140140	148148	106106	198200	107107	192192	151155	124124	120120
Vieuzos,	122146	144144	236236	138142	148148	110110	198198	104107	192192	149149	122122	120120
Vieuzos,	146146	142144	236236	140144	148152	112112	198200	104113	192192	149149	122122	120120
Vieuzos,	122122	142144	236236	138144	148148	106110	198198	107107	192192	151151	122124	118120
Vieuzos,	146146	142144	236236	146146	148148	112114	198200	104107	192192	151151	122122	120120
Vieuzos,	122122	142142	236236	138146	148148	108110	198200	101104	192192	151151	124124	120120
Vieuzos,	146146	144144	236236	138144	148148	110118	198200	104107	192192	149151	122122	118120
Vieuzos,	146146	142142	236236	144146	148150	106106	198198	104107	192192	149153	124124	118120
Vieuzos,	000000	142142	236236	140144	148148	102112	198198	107107	192192	149151	122124	118120
Vieuzos,	146146	142144	236236	142146	148148	102112	198200	101104	192192	149151	000000	118120
Vieuzos,	000000	142144	236236	142144	148150	112112	198200	101104	192192	149149	122122	118120
Vieuzos,	000000	142158	236236	140146	148148	106106	198200	107107	192192	149151	122124	120120
Vieuzos,	000000	142144	236236	144146	148148	108116	196198	107107	192192	149151	122122	118120
Vieuzos,	146146	142142	236236	140140	148148	106118	198198	104107	192192	149151	122122	118120
Vieuzos,	146146	142142	236236	144146	148148	110110	198198	101101	192192	149151	122124	120120
Vieuzos,	146146	144144	236236	144146	148148	114118	198198	104107	192192	151153	122122	120120
Vieuzos,	146146	142142	236236	138138	148148	110110	198198	104107	192192	149149	126126	120120
Vieuzos,	122146	142160	236236	138144	148148	114118	198198	104107	192192	149151	122122	118118
Vieuzos,	146146	142142	236236	140144	148148	112112	196198	107107	192196	149151	122122	120120
Vieuzos,	146146	142142	236236	138140	148148	102106	198200	101107	192192	151151	122122	120120
Vieuzos,	146146	142142	236238	138144	148150	110110	198198	104113	192192	153153	122122	120120
Vieuzos,	146146	142142	236236	144146	148150	108110	198198	107107	192192	149149	124124	120120
Vieuzos,	146146	142142	236236	144144	148150	108112	196198	104104	192192	149149	122122	120120
Vieuzos,	000000	142142	236236	138138	148148	108112	198200	104107	192192	149153	124124	120120
Vieuzos,	000000	142144	236236	146146	148148	112112	198198	107107	192192	149151	124124	118120
Pop
Garros,	000000	142142	236244	144144	148150	110110	198200	104104	192192	149151	124124	120120
Garros,	146146	142142	244244	144144	148148	110110	198200	104107	192192	149151	122126	120120
Garros,	146146	142142	236236	146146	148150	108110	198198	107107	192192	149149	124124	120120
Garros,	146146	142144	236236	140146	148148	110110	198198	107107	192192	149151	000000	120120
Garros,	146146	142142	236236	144146	148150	104110	198198	107110	192192	149149	122122	120120
Garros,	146146	142142	236236	138146	148148	102110	198198	098110	192192	149151	126126	120120
Garros,	146146	142142	248248	140144	146148	108108	198198	104104	192192	149149	124124	120120
Garros,	000000	142144	236244	144144	148150	102102	198198	107113	192192	151153	000000	120120
Garros,	146146	142142	236236	138140	148148	110118	198200	098113	192192	149149	124124	120120
Garros,	000000	142142	236236	140144	150150	110112	198198	104107	192192	149151	122122	120120
Garros,	000000	142142	236236	144144	150150	102102	196200	107107	192192	149151	124124	120120
Garros,	146146	142142	236236	144144	148150	102112	198198	104107	192192	149151	122122	120120
Garros,	000000	142142	236236	142144	148148	108108	198198	104107	192192	149151	124124	120120
Garros,	000000	142142	236236	138144	148148	106106	198198	101104	192192	149149	122124	120120
Garros,	146146	142142	236236	138144	148148	112114	198198	104110	192192	149151	124124	118120
Garros,	146146	142144	236236	140146	148148	102114	196198	098104	192192	149151	124124	118120
Garros,	146146	142142	238238	146146	148148	102102	198198	107107	192196	149149	122122	120120
Garros,	146146	142142	236248	144146	148150	110112	196198	104104	192192	149149	124124	120120
Pop
FontRomeu,	146146	142144	236248	138144	148148	112112	196198	104107	192192	149151	122124	120120
FontRomeu,	146146	142142	236236	140140	148148	108108	196198	107116	192196	149149	122122	120122
FontRomeu,	146146	134142	236236	144146	148148	106112	198200	107107	192192	149153	122122	120120
FontRomeu,	146146	142142	236236	146146	146150	110110	198200	104107	192192	149149	122124	120120
FontRomeu,	146146	142144	236248	146146	148148	108108	198198	104107	196196	149151	124124	120120
FontRomeu,	146146	142144	236236	138144	146148	112112	198200	107107	192192	151153	124124	118120
FontRomeu,	146146	142142	236236	140140	148148	112112	196200	104113	192192	149153	124124	120120
FontRomeu,	146146	142144	236236	144146	148148	102110	198198	098110	192192	149149	124124	120120
FontRomeu,	146146	144144	236236	138144	148148	102110	196198	107116	192192	151151	122122	120120
FontRomeu,	146146	134142	248248	138140	148148	110112	198198	104104	192196	149149	124124	120120
FontRomeu,	146146	142144	236236	144144	148150	108112	000000	098104	192192	149153	124124	120122
FontRomeu,	146146	144144	236236	138144	148148	102112	196196	098104	192196	149149	122126	118120
FontRomeu,	146146	142142	236236	140144	148148	110110	196198	113116	192192	151153	122122	118120
FontRomeu,	146146	142144	236236	146146	148148	110110	198200	098107	192192	149149	124124	118120
FontRomeu,	146146	142144	236250	138144	148148	108110	198200	104107	192192	149151	124124	122122
FontRomeu,	146146	142142	236236	144146	148148	108108	198198	104107	192196	149151	124124	120120
FontRomeu,	146146	142144	248248	144144	148150	102112	198200	107113	192192	149149	124124	118120
FontRomeu,	146146	142142	236238	140144	148148	110112	196198	107107	192192	149149	122124	116118
Pop
Prades,	146146	142142	236236	140144	148148	108108	198198	101107	192192	149149	000000	120120
Prades,	000000	142142	236248	144146	148148	106108	198198	104107	192196	149149	124124	120120
Prades,	146146	142142	236236	140146	148148	118118	198198	107113	192192	149153	124124	116120
Prades,	146146	142142	236248	140146	148148	110110	200200	104110	192192	149149	124124	120120
Prades,	146146	142144	248248	138144	148148	102118	196198	113113	192192	149151	124124	116120
Prades,	146146	142142	236236	138140	148148	102108	196198	104107	192192	149153	122122	120122
Prades,	146146	142142	236248	144146	148148	110110	198200	107107	192192	149151	124124	120120
Prades,	146146	142144	236236	144146	148150	102110	196198	107113	196196	151153	124124	118120
Prades,	146146	142144	236236	140140	148148	110110	196198	104107	192192	149153	124124	120120
Prades,	000000	142142	236244	138146	148148	102108	198200	107107	192192	149149	124124	120120
Prades,	146146	142142	248248	138146	148150	102112	198198	104107	192196	149149	122122	118120
Prades,	146146	142144	236236	140144	148150	108108	198202	107107	192196	151153	122122	118122
Prades,	146146	144144	240240	140144	148148	102108	196198	107116	192192	149149	124124	120120
Prades,	146146	142144	236236	144144	148148	102102	200200	107107	192192	149151	122122	120120
Prades,	000000	142142	248248	140146	146148	108110	196198	104107	192192	149151	124124	116120
Prades,	146146	142142	236236	138146	148150	102112	196198	104104	192192	149153	122122	118120
Prades,	146146	142142	236236	144146	148150	110110	198198	000000	192192	151153	124124	120120
Pop
FontFroide,	000000	142142	236236	138140	148148	110114	198198	107110	192192	149149	122122	118118
FontFroide,	000000	142144	248248	138140	148148	108110	196198	107107	192196	149149	122122	116120
FontFroide,	000000	142142	236236	146146	148148	102102	196200	104104	192192	149151	126126	120120
FontFroide,	146146	144144	236236	138140	148148	102110	198198	104107	192192	149149	126126	120120
FontFroide,	146146	142142	236236	138140	148148	102108	198200	104104	192192	149151	126126	120120
FontFroide,	146146	142142	236236	144146	148150	102108	198200	107107	192192	149153	000000	120120
FontFroide,	000000	142142	236236	146146	148148	110114	198198	104104	192192	149151	122122	120120
FontFroide,	000000	142142	236236	140140	148148	102102	198198	104110	192192	149149	122124	120120
FontFroide,	146146	142142	236236	138138	148148	106106	198198	104107	192192	151153	124124	118120
FontFroide,	146146	142144	238248	146146	148148	108108	198200	104107	192192	149149	122124	116120
FontFroide,	000000	134142	236236	142144	148148	112112	196198	107107	192192	149151	122122	120120
FontFroide,	146146	142144	236236	138138	148148	108110	198198	104104	192192	149149	124124	116120
FontFroide,	146146	142142	236248	144146	148148	000000	198200	000000	192192	149149	122122	120120
FontFroide,	122122	142158	236236	138144	148148	110112	198198	104104	192192	149149	122122	120120
FontFroide,	122146	142144	236236	144146	148150	102108	198198	107107	192196	149149	124124	118120
FontFroide,	146146	142142	236236	144146	148150	106110	198198	104107	192192	149149	122122	116120
FontFroide,	146146	144144	238238	138144	148148	102102	198200	104104	192192	149149	122122	120120
FontFroide,	146146	142142	236236	144146	148148	110110	198198	104107	192192	149153	122122	116120
Pop
Argeles,	000000	142144	236244	142144	148152	108108	196202	107110	192192	149149	124124	116120
Argeles,	000000	142142	244244	146146	148148	108108	196198	101110	192196	149149	124124	116120
Argeles,	122122	138144	244244	138142	148148	108108	198202	101107	192192	151153	124124	116120
Argeles,	000000	142142	236244	138144	148148	102102	196196	101107	192192	149153	124124	120120
Argeles,	000000	000000	236236	142144	148148	108108	196198	104107	192192	149149	124124	118120
Argeles,	146146	142142	236248	144144	148152	102110	196198	104110	192196	149149	124124	120120
Argeles,	000000	142142	236244	144146	148148	108108	196198	107107	192196	149153	126126	116118
Argeles,	146146	142144	236244	140146	148148	108108	196198	107107	192192	149149	124124	118120
Argeles,	146146	138142	236270	142144	148148	108108	198200	104104	192196	149151	124124	120120
